# Supplementary material for: Microbial communities in swine lungs and their association with lung lesions
Source: Microb Biotechnol. 2018 Dec 17;12(2):289–304. doi: 10.1111/1751-7915.13353 (PMC6389860; doi:10.1111/1751-7915.13353)
Supplement: Supplementary file 8 — Table S1. Information of the raw data and the OTU data for all Lung lavage‐fluid samples and negative controls. [file MBT2-12-289-s008.xlsx]

## Sheet: Sheet1
Table S1. Information of the raw data and the OTU data for all lung lavage-fluid samples and negative controls.
Group	ID	Raw data		Merged clean sequence1		Tag number2	OTU number	Genus number
		Reads number	Average Length (bp)	Sequence number	Average Length (bp)
HL/SLL	4464	79174	301	39587	445.79	37447	673	158
	4321	68964	301	34482	442.13	31507	803	160
	4334	70326	301	35163	440.79	32742	815	162
	4338	69744	301	34872	448.12	33910	500	116
	4614	79032	301	39516	434.12	36017	836	158
	4421	60590	301	30295	442.27	27272	767	173
	4391	66116	301	33058	439.99	29879	746	161
MLL	4440	70194	301	35097	440.06	32433	800	168
	4323	84930	301	42465	442.24	38813	885	175
	4313	62292	301	31146	443.5	28726	800	168
	4339	86550	301	43275	437.97	39688	866	164
	4424	87944	301	43972	439.59	41877	719	165
	4386	74428	301	37214	438.5	35244	589	146
SVLL	4408	74416	301	37208	447.25	36661	323	103
	4563	73912	301	36956	444.89	35907	411	116
	4592	69444	301	34722	440.24	33502	552	123
	4444	76572	301	38286	449.08	37773	248	95
	4443	65818	301	32909	447.94	31857	341	79
	4438	88660	301	44330	448.84	43674	229	79
	4589	79076	301	39538	441.22	38408	483	132
NC	1	4956	301	2478	440.54	2244	93	52
	2	6556	301	3278	438.46	2903	125	57
	3	6638	301	3319	439.1	3081	115	56
1 Clean sequences were obtained by removing low quality reads, primer and barcode from raw data and then paired clean sequences were merged together.
2 Tags were generated from merged clean sequences after OTUs clustering and chimera removing.
