# Supplementary material for: Microbial communities in swine lungs and their association with lung lesions
Source: Microb Biotechnol. 2018 Dec 17;12(2):289–304. doi: 10.1111/1751-7915.13353 (PMC6389860; doi:10.1111/1751-7915.13353)
Supplement: Supplementary file 9 — Table S2. The relative abundance of genera detected in three negative controls. [file MBT2-12-289-s009.xlsx]

## Sheet: Sheet1
Table S2. The relative abundance of genera detected in three negative controls.
No	Genus1	NC1	NC2	NC3	Average
1	Staphylococcus	0.0597	0.0269	0.1444	0.077
2	Propionibacterium	0.0446	0.0251	0.1477	0.0725
3	Pseudomonas	0.0365	0.0596	0.013	0.0364
4	Bacteroides	0.0276	0.0313	0.0133	0.0241
5	Bacillus	0.0004	0.0503	0.0153	0.022
6	Rhodococcus	0.0076	0.0286	0.0269	0.021
7	Oscillospira	0.0285	0.0193	0.0114	0.0197
8	Alcanivorax	0.0187	0.0152	0.0243	0.0194
9	Prevotella	0.0098	0.0165	0.0295	0.0186
10	Deinococcus	0.0116	0.0193	0.0045	0.0118
11	Meiothermus	0.0013	0.0265	0.0023	0.01
12	Agrobacterium	0.0022	0.0196	0.0003	0.0074
13	Phascolarctobacterium	0.0165	0.0024	0.0026	0.0072
14	p-75-a5	0.004	0.0062	0.0062	0.0055
15	Ruminococcus	0.0102	0.0024	0.001	0.0045
16	Acinetobacter	0.0031	0.0079	0.0019	0.0043
17	Escherichia	0.0018	0.001	0.0081	0.0036
18	Mycobacterium	0.0053	0.0028	0.0013	0.0031
19	Hyphomonas	0.0009	0.0034	0.0049	0.0031
20	Chryseobacterium	0.0009	0.0014	0.0032	0.0018
21	Cetobacterium	0.0495	0.0231	0	0.0242
22	Corynebacterium	0.033	0	0.0351	0.0227
23	Ralstonia	0.0446	0.0096	0	0.0181
24	Lactococcus	0.012	0.0382	0	0.0168
25	Rothia	0	0.0048	0.025	0.0099
26	Pseudoxanthomonas	0.0071	0	0.0182	0.0084
27	Microbacterium	0	0.0193	0.0039	0.0077
28	Methylobacterium	0	0.0052	0.0172	0.0075
29	Kocuria	0.0094	0.0103	0	0.0066
30	Faecalibacterium	0.0004	0.0189	0	0.0065
31	Lactobacillus	0	0.0069	0.012	0.0063
32	Delftia	0	0.0152	0.0013	0.0055
33	Ruminococcus	0	0.0034	0.0127	0.0054
34	Brachybacterium	0	0.001	0.0114	0.0041
35	Sphaerochaeta	0	0.011	0.001	0.004
36	Prevotella	0.0076	0.0041	0	0.0039
37	Paracoccus	0.0098	0.0007	0	0.0035
38	Butyricimonas	0.0094	0.001	0	0.0035
39	Polaromonas	0.0076	0	0.0019	0.0032
40	Phyllobacterium	0.0089	0.0003	0	0.0031
41	Sphingomonas	0	0.0041	0.0042	0.0028
42	Arcobacter	0.0022	0	0.0039	0.002
43	Treponema	0	0.0028	0.0026	0.0018
44	Hydrogenophaga	0	0.0024	0.0029	0.0018
45	Mesorhizobium	0.0013	0	0.0029	0.0014
46	Sphingobacterium	0	0.0017	0.001	0.0009
47	Devosia	0.0013	0	0.0003	0.0006
48	Rubrivivax	0.0004	0	0.0006	0.0004
49	Streptococcus	0	0	0.048	0.016
50	Dysgonomonas	0.0245	0	0	0.0082
51	Brevibacterium	0	0.0227	0	0.0076
52	Comamonas	0.0227	0	0	0.0076
53	Flavobacterium	0	0.0224	0	0.0075
54	Actinomyces	0	0	0.0221	0.0074
55	YRC22	0.0209	0	0	0.007
56	Morganella	0.0205	0	0	0.0068
57	Roseburia	0.0183	0	0	0.0061
58	Adlercreutzia	0.016	0	0	0.0053
59	Methylotenera	0	0.01	0	0.0033
60	Parabacteroides	0	0.01	0	0.0033
61	Thermus	0	0	0.0091	0.003
62	Enhydrobacter	0	0.0079	0	0.0026
63	Balneimonas	0	0	0.0078	0.0026
64	Bifidobacterium	0	0.0076	0	0.0025
65	Campylobacter	0	0.0076	0	0.0025
66	Blautia	0	0.0072	0	0.0024
67	Bulleidia	0	0	0.0071	0.0024
68	Desulfovibrio	0.0071	0	0	0.0024
69	Dokdonella	0.0062	0	0	0.0021
70	Veillonella	0	0	0.0058	0.0019
71	Haemophilus	0	0	0.0055	0.0018
72	Fluviicola	0	0	0.0049	0.0016
73	Rheinheimera	0	0.0045	0	0.0015
74	Anaerococcus	0.004	0	0	0.0013
75	Dermabacter	0.004	0	0	0.0013
76	Capnocytophaga	0	0	0.0039	0.0013
77	Fibrobacter	0.0036	0	0	0.0012
78	Enterococcus	0	0	0.0032	0.0011
79	Succiniclasticum	0	0	0.0029	0.001
80	Pedobacter	0	0.0028	0	0.0009
81	Schlegelella	0	0.0024	0	0.0008
82	Selenomonas	0	0	0.0023	0.0008
83	Serratia	0.0022	0	0	0.0007
84	Bradyrhizobium	0	0	0.0019	0.0006
85	Cupriavidus	0	0	0.0019	0.0006
86	Saccharopolyspora	0	0.0017	0	0.0006
87	Sphingobium	0	0.0017	0	0.0006
88	Aeromicrobium	0	0.0014	0	0.0005
89	Arthrobacter	0.0013	0	0	0.0004
90	RFN20	0	0	0.0013	0.0004
91	Anaeroplasma	0.0009	0	0	0.0003
92	Butyricicoccus	0.0009	0	0	0.0003
93	Brevundimonas	0	0	0.0006	0.0002
94	Shewanella	0.0004	0	0	0.0001
95	Jeotgalicoccus	0	0.0003	0	0.0001
96	Novosphingobium	0	0.0003	0	0.0001
97	Neisseria	0	0	0.0003	0.0001
98	Other	0.3503	0.3393	0.2509	0.3135
1 The first 20 genera were shared across the three negative controls.
