# Supplementary material for: Microbial communities in swine lungs and their association with lung lesions
Source: Microb Biotechnol. 2018 Dec 17;12(2):289–304. doi: 10.1111/1751-7915.13353 (PMC6389860; doi:10.1111/1751-7915.13353)
Supplement: Supplementary file 10 — Table S3. The composition of lung microbiome for each group at the genus level. [file MBT2-12-289-s010.xlsx]

## Sheet: Sheet1
Table S3. The composition of lung microbiome for each group at the genus level.
Genera	Relative abundance (%)				P-value1	Adjusted P-value2
	All	HL/SLL	MLL	SVLL
Mycoplasma3,4	12.95 ± 16.17	0.91 ± 1.24	7.65 ± 10.24	29.53 ± 14.87	2.37 × 10-4	0.011
Methylotenera	10.89 ± 21.50	25.31 ± 32.64	4.17 ± 4.83	2.24 ± 2.05	0.081	0.178
Ureaplasma	9.18 ± 19.23	0.24 ± 0.33	0.38 ± 0.44	25.67 ± 26.14	0.01	0.062
Phyllobacterium	5.32 ± 5.83	3.20 ± 3.35	8.79 ± 8.08	4.46 ± 4.87	0.207	0.317
Prevotella	3.96 ± 4.57	6.86 ± 6.27	4.42 ± 2.03	0.68 ± 0.95	0.029	0.105
Sphingobium	3.21 ± 7.96	4.49 ± 11.77	0.02 ± 0.01	4.68 ± 6.89	0.526	0.58
Lactobacillus	2.97 ± 2.91	3.96 ± 2.78	4.98 ± 2.53	0.27 ± 0.20	0.002	0.026
Thermus	2.73 ± 3.64	3.07 ± 2.43	4.00 ± 5.89	1.31 ± 1.77	0.419	0.481
Streptococcus	2.43 ± 2.25	2.88 ± 1.68	4.38 ± 2.14	0.31 ± 0.21	0.001	0.014
Haemophilus	1.80 ± 5.64	0.03 ± 0.03	0.49 ± 1.05	4.68 ± 9.21	0.253	0.367
Pseudomonas	1.53 ± 1.54	1.34 ± 1.38	2.52 ± 2.02	0.86 ± 0.83	0.143	0.259
Rhodanobacter	1.45 ± 1.96	1.06 ± 1.09	2.77 ± 3.09	0.72 ± 0.65	0.133	0.247
Variovorax	1.06 ± 2.56	2.25 ± 4.14	0.63 ± 1.03	0.23 ± 0.24	0.312	0.406
SMB53	0.86 ± 0.94	1.11 ± 1.12	1.47 ± 0.69	0.09 ± 0.05	0.012	0.064
Phascolarctobacterium	0.64 ± 0.76	0.87 ± 0.89	1.06 ± 0.71	0.06 ± 0.07	0.029	0.103
Enhydrobacter	0.64 ± 0.90	1.06 ± 1.37	0.83 ± 0.24	0.05 ± 0.06	0.083	0.18
Chryseobacterium	0.61 ± 0.68	0.73 ± 0.64	0.92 ± 0.96	0.23 ± 0.18	0.168	0.288
Rhizobium	0.60 ± 0.98	0.33 ± 0.38	1.36 ± 1.54	0.21 ± 0.21	0.06	0.163
Oscillospira	0.57 ± 0.55	0.74 ± 0.41	0.97 ± 0.57	0.06 ± 0.06	0.002	0.028
Coprococcus	0.56 ± 0.59	0.69 ± 0.41	1.00 ± 0.69	0.05 ± 0.03	0.004	0.039
Acinetobacter	0.51 ± 0.92	1.06 ± 1.44	0.36 ± 0.24	0.09 ± 0.08	0.129	0.249
Ruminococcus	0.49 ± 0.47	0.61 ± 0.30	0.87 ± 0.53	0.05 ± 0.05	0.001	0.023
Actinobacillus	0.41 ± 1.59	0.08 ± 0.18	1.22 ± 2.90	0.05 ± 0.12	0.35	0.416
Sphingomonas	0.38 ± 0.34	0.44 ± 0.26	0.57 ± 0.45	0.18 ± 0.18	0.093	0.198
Roseburia	0.37 ± 0.39	0.48 ± 0.35	0.63 ± 0.41	0.04 ± 0.05	0.007	0.056
Paracoccus	0.34 ± 0.33	0.53 ± 0.39	0.42 ± 0.20	0.08 ± 0.17	0.019	0.086
Corynebacterium	0.33 ± 0.35	0.57 ± 0.41	0.42 ± 0.23	0.03 ± 0.02	0.006	0.049
Psychrobacter	0.31 ± 0.30	0.45 ± 0.41	0.41 ± 0.15	0.08 ± 0.10	0.031	0.106
Rhodococcus	0.29 ± 0.31	0.42 ± 0.42	0.22 ± 0.09	0.21 ± 0.31	0.416	0.482
Megasphaera	0.26 ± 0.41	0.41 ± 0.58	0.39 ± 0.33	0.01 ± 0.01	0.13	0.248
Turicibacter	0.25 ± 0.31	0.37 ± 0.43	0.38 ± 0.17	0.03 ± 0.02	0.047	0.143
Anaerovibrio	0.25 ± 0.30	0.34 ± 0.38	0.41 ± 0.23	0.02 ± 0.03	0.033	0.107
CF231	0.24 ± 0.27	0.44 ± 0.34	0.26 ± 0.13	0.03 ± 0.03	0.008	0.057
Staphylococcus	0.24 ± 0.28	0.26 ± 0.18	0.28 ± 0.16	0.18 ± 0.44	0.806	0.829
Bacteroides	0.24 ± 0.30	0.33 ± 0.28	0.37 ± 0.38	0.03 ± 0.03	0.061	0.163
Faecalibacterium	0.23 ± 0.34	0.40 ± 0.49	0.29 ± 0.18	0.02 ± 0.02	0.08	0.18
Flavobacterium	0.23 ± 0.22	0.31 ± 0.26	0.36 ± 0.14	0.04 ± 0.06	0.008	0.055
Treponema	0.21 ± 0.26	0.43 ± 0.33	0.17 ± 0.12	0.04 ± 0.03	0.008	0.056
Escherichia	0.20 ± 0.35	0.15 ± 0.10	0.46 ± 0.56	0.03 ± 0.05	0.065	0.161
Solibacillus	0.20 ± 0.81	0.54 ± 1.37	0.03 ± 0.05	0.00 ± 0.01	0.406	0.474
Facklamia	0.19 ± 0.25	0.31 ± 0.34	0.24 ± 0.17	0.02 ± 0.01	0.062	0.161
Blautia	0.18 ± 0.19	0.25 ± 0.19	0.30 ± 0.16	0.01 ± 0.00	0.004	0.035
Butyricicoccus	0.18 ± 0.17	0.22 ± 0.15	0.31 ± 0.16	0.02 ± 0.02	0.002	0.027
Brachybacterium	0.17 ± 0.45	0.12 ± 0.08	0.42 ± 0.80	0.01 ± 0.01	0.254	0.364
Phycicoccus	0.17 ± 0.22	0.24 ± 0.23	0.26 ± 0.28	0.01 ± 0.02	0.068	0.163
Aerococcus	0.16 ± 0.24	0.25 ± 0.36	0.22 ± 0.08	0.01 ± 0.01	0.123	0.241
Moraxella	0.15 ± 0.54	0.04 ± 0.04	0.46 ± 0.98	0.01 ± 0.01	0.269	0.37
Clostridium	0.15 ± 0.17	0.21 ± 0.22	0.24 ± 0.14	0.02 ± 0.02	0.036	0.11
Jeotgalicoccus	0.15 ± 0.28	0.28 ± 0.44	0.15 ± 0.09	0.02 ± 0.01	0.199	0.311
Trichococcus	0.14 ± 0.20	0.25 ± 0.28	0.18 ± 0.13	0.01 ± 0.01	0.064	0.161
YRC22	0.14 ± 0.13	0.24 ± 0.15	0.18 ± 0.05	0.02 ± 0.02	0.001	0.022
Sphingobacterium	0.14 ± 0.22	0.18 ± 0.31	0.10 ± 0.14	0.13 ± 0.18	0.842	0.86
Meiothermus	0.12 ± 0.17	0.22 ± 0.22	0.13 ± 0.14	0.02 ± 0.02	0.08	0.181
Stenotrophomonas	0.12 ± 0.17	0.13 ± 0.16	0.22 ± 0.23	0.04 ± 0.03	0.142	0.26
Dorea	0.11 ± 0.11	0.15 ± 0.09	0.18 ± 0.10	0.01 ± 0.00	0.002	0.026
Brevibacillus	0.11 ± 0.40	0.27 ± 0.68	0.03 ± 0.06	0.00 ± 0.01	0.424	0.484
Porphyromonas	0.10 ± 0.37	0.01 ± 0.02	0.31 ± 0.68	0.02 ± 0.04	0.293	0.387
Prosthecobacter	0.10 ± 0.17	0.17 ± 0.23	0.11 ± 0.16	0.02 ± 0.04	0.269	0.373
Hymenobacter	0.10 ± 0.16	0.18 ± 0.24	0.1 ± 0.06	0.01 ± 0.03	0.131	0.245
Anoxybacillus	0.10 ± 0.20	0.14 ± 0.16	0.17 ± 0.31	0.00 ± 0.00	0.268	0.376
Bradyrhizobium	0.09 ± 0.14	0.09 ± 0.19	0.09 ± 0.09	0.10 ± 0.14	0.999	0.999
p-75-a5	0.09 ± 0.21	0.07 ± 0.04	0.22 ± 0.36	0.01 ± 0.01	0.155	0.27
Fusobacterium	0.09 ± 0.35	0.02 ± 0.02	0.28 ± 0.63	0.00 ± 0.01	0.286	0.389
Bulleidia	0.08 ± 0.12	0.09 ± 0.05	0.16 ± 0.19	0.01 ± 0.01	0.049	0.146
Parabacteroides	0.08 ± 0.10	0.09 ± 0.08	0.16 ± 0.13	0.01 ± 0.01	0.024	0.096
Methylobacterium	0.08 ± 0.19	0.19 ± 0.3	0.05 ± 0.06	0.01 ± 0.01	0.199	0.308
Pedobacter	0.08 ± 0.07	0.09 ± 0.07	0.08 ± 0.07	0.07 ± 0.08	0.869	0.882
Deinococcus	0.08 ± 0.13	0.16 ± 0.19	0.07 ± 0.04	0.01 ± 0.01	0.076	0.177
Lactococcus	0.08 ± 0.31	0.01 ± 0.01	0.02 ± 0.02	0.20 ± 0.53	0.457	0.513
Weissella	0.07 ± 0.09	0.10 ± 0.10	0.12 ± 0.08	0.01 ± 0.00	0.027	0.104
Mesorhizobium	0.07 ± 0.08	0.08 ± 0.12	0.06 ± 0.06	0.06 ± 0.07	0.801	0.831
Bacillus	0.06 ± 0.15	0.13 ± 0.25	0.06 ± 0.04	0.01 ± 0.00	0.321	0.409
Arthrobacter	0.06 ± 0.10	0.13 ± 0.14	0.05 ± 0.05	0.01 ± 0.01	0.054	0.152
Sphaerochaeta	0.06 ± 0.08	0.13 ± 0.10	0.05 ± 0.03	0.01 ± 0.01	0.013	0.068
Diaphorobacter	0.06 ± 0.17	0.06 ± 0.14	0.02 ± 0.03	0.11 ± 0.27	0.679	0.715
Luteibacter	0.06 ± 0.10	0.05 ± 0.06	0.10 ± 0.16	0.02 ± 0.03	0.345	0.417
Lachnospira	0.06 ± 0.07	0.07 ± 0.06	0.10 ± 0.08	0.01 ± 0.01	0.034	0.108
Spirosoma	0.05 ± 0.06	0.07 ± 0.05	0.06 ± 0.05	0.04 ± 0.07	0.535	0.581
Brevibacterium	0.05 ± 0.07	0.05 ± 0.04	0.11 ± 0.09	0.00 ± 0.00	0.009	0.057
Rhodoplanes	0.05 ± 0.10	0.05 ± 0.10	0.02 ± 0.01	0.08 ± 0.13	0.503	0.559
Cryocola	0.05 ± 0.06	0.04 ± 0.03	0.11 ± 0.08	0.01 ± 0.02	0.006	0.047
Collinsella	0.05 ± 0.05	0.06 ± 0.04	0.08 ± 0.04	0.00 ± 0.00	0.003	0.03
Methylibium	0.05 ± 0.10	0.09 ± 0.15	0.04 ± 0.08	0.01 ± 0.01	0.368	0.434
Veillonella	0.04 ± 0.12	0.02 ± 0.02	0.12 ± 0.22	0.01 ± 0.02	0.238	0.349
Kocuria	0.04 ± 0.06	0.07 ± 0.07	0.06 ± 0.05	0.01 ± 0.01	0.062	0.164
Achromobacter	0.04 ± 0.06	0.04 ± 0.04	0.08 ± 0.09	0.01 ± 0.01	0.11	0.222
Ureibacillus	0.04 ± 0.16	0.00 ± 0.01	0.12 ± 0.30	0.00 ± 0.00	0.338	0.42
Devosia	0.04 ± 0.05	0.04 ± 0.05	0.04 ± 0.05	0.03 ± 0.05	0.958	0.965
Serratia	0.04 ± 0.05	0.04 ± 0.03	0.06 ± 0.08	0.01 ± 0.00	0.094	0.194
Desulfovibrio	0.04 ± 0.04	0.03 ± 0.02	0.07 ± 0.04	0.00 ± 0.01	0.001	0.016
Dietzia	0.04 ± 0.05	0.04 ± 0.04	0.07 ± 0.05	0.00 ± 0.00	0.011	0.061
Acidovorax	0.04 ± 0.07	0.04 ± 0.09	0.01 ± 0.01	0.05 ± 0.08	0.531	0.581
Succinivibrio	0.04 ± 0.05	0.04 ± 0.06	0.06 ± 0.05	0.00 ± 0.01	0.069	0.163
Eubacterium	0.03 ± 0.06	0.04 ± 0.04	0.07 ± 0.09	0.00 ± 0.00	0.103	0.211
Mogibacterium	0.03 ± 0.04	0.04 ± 0.04	0.05 ± 0.04	0.00 ± 0.00	0.018	0.084
Kaistobacter	0.03 ± 0.03	0.05 ± 0.04	0.04 ± 0.03	0.00 ± 0.00	0.023	0.098
Rothia	0.03 ± 0.05	0.04 ± 0.04	0.05 ± 0.07	0.00 ± 0.00	0.147	0.259
Methyloversatilis	0.03 ± 0.05	0.02 ± 0.04	0.03 ± 0.05	0.04 ± 0.06	0.752	0.786
Limnohabitans	0.03 ± 0.03	0.03 ± 0.02	0.05 ± 0.05	0.01 ± 0.01	0.026	0.104
Lysobacter	0.03 ± 0.02	0.03 ± 0.02	0.05 ± 0.01	0.00 ± 0.01	2.08 × 10-4	0.014
Bifidobacterium	0.03 ± 0.04	0.04 ± 0.04	0.04 ± 0.05	0.00 ± 0.00	0.196	0.316
Alkanindiges	0.02 ± 0.04	0.04 ± 0.06	0.03 ± 0.02	0.00 ± 0.00	0.199	0.314
Dermacoccus	0.02 ± 0.04	0.05 ± 0.06	0.02 ± 0.01	0.00 ± 0.00	0.093	0.196
Campylobacter	0.02 ± 0.04	0.02 ± 0.02	0.04 ± 0.06	0.01 ± 0.01	0.266	0.377
Comamonas	0.02 ± 0.05	0.02 ± 0.02	0.04 ± 0.09	0.00 ± 0.00	0.344	0.423
Fibrobacter	0.02 ± 0.02	0.03 ± 0.03	0.02 ± 0.01	0.00 ± 0.00	0.017	0.084
Rubrivivax	0.02 ± 0.02	0.02 ± 0.02	0.03 ± 0.01	0.01 ± 0.01	0.022	0.095
Sutterella	0.02 ± 0.03	0.02 ± 0.01	0.04 ± 0.04	0.00 ± 0.01	0.028	0.105
Oribacterium	0.02 ± 0.03	0.02 ± 0.02	0.04 ± 0.03	0.00 ± 0.00	0.013	0.067
Hydrogenophaga	0.02 ± 0.03	0.03 ± 0.04	0.00 ± 0.00	0.02 ± 0.03	0.291	0.389
Mitsuokella	0.02 ± 0.02	0.03 ± 0.02	0.03 ± 0.03	0.00 ± 0.00	0.032	0.105
Brevundimonas	0.02 ± 0.03	0.03 ± 0.04	0.01 ± 0.01	0.01 ± 0.02	0.331	0.418
Crenothrix	0.02 ± 0.06	0.05 ± 0.10	0.00 ± 0.01	0.00 ± 0.00	0.316	0.407
Desemzia	0.02 ± 0.05	0.05 ± 0.08	0.00 ± 0.00	0.00 ± 0.00	0.19	0.31
Elizabethkingia	0.02 ± 0.02	0.03 ± 0.02	0.01 ± 0.00	0.00 ± 0.00	4.38 × 10-4	0.015
Microbacterium	0.02 ± 0.01	0.02 ± 0.01	0.02 ± 0.01	0.01 ± 0.01	0.302	0.397
Gordonia	0.01 ± 0.03	0.02 ± 0.03	0.02 ± 0.04	0.00 ± 0.00	0.345	0.421
Leptotrichia	0.01 ± 0.06	0.00 ± 0.00	0.05 ± 0.11	0.00 ± 0.00	0.346	0.415
Leptonema	0.01 ± 0.05	0.01 ± 0.02	0.00 ± 0.01	0.03 ± 0.08	0.578	0.622
Anaerostipes	0.01 ± 0.02	0.02 ± 0.02	0.02 ± 0.02	0.00 ± 0.00	0.059	0.163
Pseudonocardia	0.01 ± 0.04	0.01 ± 0.01	0.04 ± 0.07	0.00 ± 0.00	0.175	0.296
Pseudoxanthomonas	0.01 ± 0.02	0.02 ± 0.02	0.03 ± 0.04	0.00 ± 0.01	0.286	0.386
Rummeliibacillus	0.01 ± 0.02	0.02 ± 0.01	0.02 ± 0.02	0.00 ± 0.00	0.031	0.104
Synechococcus	0.01 ± 0.04	0.03 ± 0.06	0.00 ± 0.00	0.00 ± 0.00	0.147	0.261
Propionibacterium	0.01 ± 0.02	0.02 ± 0.02	0.02 ± 0.03	0.00 ± 0.00	0.216	0.327
Peptococcus	0.01 ± 0.03	0.01 ± 0.01	0.03 ± 0.05	0.00 ± 0.00	0.184	0.308
Geobacter	0.01 ± 0.05	0.00 ± 0.00	0.04 ± 0.09	0.00 ± 0.00	0.238	0.351
TG5	0.01 ± 0.05	0.00 ± 0.00	0.04 ± 0.10	0.00 ± 0.00	0.332	0.416
Anaerococcus	0.01 ± 0.02	0.01 ± 0.01	0.02 ± 0.02	0.00 ± 0.00	0.066	0.162
Exiguobacterium	0.01 ± 0.02	0.02 ± 0.03	0.01 ± 0.01	0.01 ± 0.01	0.229	0.342
Shewanella	0.01 ± 0.03	0.01 ± 0.02	0.02 ± 0.05	0.01 ± 0.01	0.658	0.698
Megamonas	0.01 ± 0.02	0.02 ± 0.03	0.01 ± 0.01	0.00 ± 0.00	0.123	0.244
Shuttleworthia	0.01 ± 0.03	0.01 ± 0.01	0.03 ± 0.04	0.00 ± 0.00	0.197	0.314
Catenibacterium	0.01 ± 0.02	0.01 ± 0.01	0.03 ± 0.02	0.00 ± 0.00	0.017	0.084
Neisseria	0.01 ± 0.03	0.00 ± 0.00	0.03 ± 0.06	0.01 ± 0.02	0.44	0.497
Leptothrix	0.01 ± 0.02	0.02 ± 0.02	0.01 ± 0.01	0.00 ± 0.00	0.051	0.149
RFN20	0.01 ± 0.03	0.01 ± 0.01	0.03 ± 0.05	0.00 ± 0.00	0.185	0.306
Others	0.40 ± 0.32	0.47 ± 0.19	0.70 ± 0.30	0.09 ± 0.06	1.56 × 10-4	0.022
Unclassified	24.09 ± 15.51	22.62 ± 17.61	29.67 ± 9.84	20.79 ± 18.01	0.586	0.627
1 Significant differences were tested by the ANOVA analysis.
2 P values were adjusted with Benjamini-Hochberg FDR correction.
3 Bold indicates significant genus among different groups.
4 Blue color marks the most predominant genera in the HL/SLL, MLL and SVLL groups.
