# Supplementary material for: Microbial communities in swine lungs and their association with lung lesions
Source: Microb Biotechnol. 2018 Dec 17;12(2):289–304. doi: 10.1111/1751-7915.13353 (PMC6389860; doi:10.1111/1751-7915.13353)
Supplement: Supplementary file 11 — Table S4. The correlation between predicted function capacity of lung micro‐ biome and lung lesions. [file MBT2-12-289-s011.xlsx]

## Sheet: Sheet1
Table S4. The correlation between predicted function capacity of lung microbiome and lung lesions.
KEGG pathway	Coefficient	P-value	Q-value1
Metabolism of Cofactors and Vitamins	-0.00514578	6.16 × 10-7	9.61 × 10-5
Metabolism	-0.0028587	6.11 × 10-6	4.77 × 10-4
Poorly Characterized	-0.00290698	9.47 × 10-6	4.92 × 10-4
Cellular Processes and Signaling	-0.0094938	3.37 × 10-5	1.11 × 10-3
Glycan Biosynthesis and Metabolism	-0.0102969	3.57 × 10-5	1.11 × 10-3
Signaling Molecules and Interaction	0.00190955	4.32 × 10-5	1.12 × 10-3
Enzyme Families	-0.0015683	6.12 × 10-5	1.36 × 10-3
Immune System	-0.00173991	1.39 × 10-4	2.72 × 10-3
Signal Transduction	-0.00838384	2.66 × 10-4	4.62 × 10-3
Cell Motility	-0.0125851	7.57 × 10-4	0.0118077
Translation	0.01705	9.18 × 10-4	0.0130209
Nervous System	-0.00199789	1.65 × 10-3	0.0210101
Replication and Repair	0.0122064	1.75 × 10-3	0.0210101
Immune System Diseases	0.00163179	1.95 × 10-3	0.0217292
Carbohydrate Metabolism	0.00378907	2.34 × 10-3	0.0233546
Lipid Metabolism	-0.00379234	2.40 × 10-3	0.0233546
Metabolism of Terpenoids and Polyketides	-0.00461443	2.61 × 10-3	0.0239752
Environmental Adaptation	0.00113161	3.15 × 10-3	0.0272997
Metabolic Diseases	0.00143279	3.33 × 10-3	0.02734
Infectious Diseases	-0.00136143	3.74 × 10-3	0.0291664
Digestive System	-0.00122566	5.59 × 10-3	0.0396572
Endocrine System	-0.00211132	6.50 × 10-3	0.0422427
1 Q-value is the FDR corrected P value.
